# Supplementary material for: Cannabigerol (CBG) Modulates Neutrophil Activity and Ameliorates Rheumatoid Arthritis Pathogenesis
Source: Pharmaceuticals (Basel). 2026 Mar 31;19(4):560. doi: 10.3390/ph19040560 (PMC13118493; doi:10.3390/ph19040560)
Supplement: Supplementary file 1 [file pharmaceuticals-19-00560-s001.zip]

Archive with 1 entries (1 files):
- pharmaceuticals-4164215-supplementary.pdf
